# Supplementary material for: Understanding and Cultivating Effective Listening: A Dialectical Theory of the Tensions Between Intuition and Behavior
Source: Behav Sci (Basel). 2026 Apr 10;16(4):572. doi: 10.3390/bs16040572 (PMC13114012; doi:10.3390/bs16040572)
Supplement: Supplementary file 1 [file behavsci-16-00572-s001.zip]

Archive with 1 entries (1 files):
- behavsci-4133295-supplementary.pdf
